# Supplementary material for: Phytotoxic Activity of Sesquiterpene Lactones-Enriched Fractions from Cynara cardunculus L. Leaves on Pre-Emergent and Post-Emergent Weed Species and Putative Mode of Action
Source: Plants (Basel). 2024 Oct 1;13(19):2758. doi: 10.3390/plants13192758 (PMC11478626; doi:10.3390/plants13192758)
Supplement: Supplementary file 1 [file plants-13-02758-s001.zip]

Archive with 1 entries (1 files):
- plants-3201885-supplementary.pdf
